# Supplementary material for: Vertical Mental Timeline Is Not Influenced by VisuoSpatial Processing
Source: Brain Sci. 2024 Feb 17;14(2):184. doi: 10.3390/brainsci14020184 (PMC10886795; doi:10.3390/brainsci14020184)
Supplement: Supplementary file 1 [file brainsci-14-00184-s001.zip]

Archive with 1 entries (1 files):
- brainsci-2834624-supplementary.pdf
